# Supplementary material for: Impact of Alkali Metals on CeO2-WO3/TiO2 Catalysts for NH3-Selective Catalytic Reduction and Lifetime Prediction of Catalysts
Source: Molecules. 2024 Nov 25;29(23):5570. doi: 10.3390/molecules29235570 (PMC11643063; doi:10.3390/molecules29235570)
Supplement: Supplementary file 1 [file molecules-29-05570-s001.zip]

Archive with 1 entries (1 files):
- molecules-3301442-supplementary.pdf
